# Supplementary material for: Author Correction: Mitochondrial DNA alterations may influence the cisplatin responsiveness of oral squamous cell carcinoma
Source: Sci Rep. 2021 Jul 5;11:14193. doi: 10.1038/s41598-021-93444-w (PMC8257572; doi:10.1038/s41598-021-93444-w)
Supplement: Supplementary file 2 — Dataset S4. [file 41598_2021_93444_MOESM5_ESM.xlsx]

## Sheet: SAS & SAS tumour spheres
Data S4: Raw data of the Cq values of three independent real-time reverse transcription polymerase chain reactions (qPCR) for microarray assay validation
SAS & SAS tumour spheres
Experiment 1
Gene	Sample Name	Replicate 1	Replicate 2	Replicate 3	Average Cq
SPTSSB	SAS	26.74	26.06	26.1	26.3
	SAS tumour spheres	20.11	19.63	19.96	19.9
CCL2	SAS	19.29	19.16	19.28	19.2433
	SAS tumour spheres	25.52	24.97	24.99	25.16
SOX2	SAS	33.67	33.82	33.73	33.74
	SAS tumour spheres	32.93	33.13	33.03	33.03
OCT4	SAS	32.35	32.52	32.72	32.53
	SAS tumour spheres	31.58	31.67	31.67	31.64
ACTB	SAS	19.72	19.64	19.6	19.6533
	SAS tumour spheres	20.56	20.3	19.83	20.23
GAPDH	SAS	15.5	15.26	15.33	15.3633
	SAS tumour spheres	14.75	14.81	14.46	14.6733
Experiment 2
Gene	Sample Name	Replicate 1	Replicate 2	Replicate 3	Average Cq
SPTSSB	SAS	26.74	26.06	26.1	26.3
	SAS tumour spheres	20.11	19.63	19.96	19.9
CCL2	SAS	19.29	19.16	19.28	19.2433
	SAS tumour spheres	25.52	24.97	24.99	25.16
SOX2	SAS	33.67	33.82	33.73	33.74
	SAS tumour spheres	32.93	33.13	33.03	33.03
OCT4	SAS	32.35	32.52	32.72	32.53
	SAS tumour spheres	31.58	31.67	31.67	31.64
BACT	SAS	19.72	19.64	19.6	19.6533
	SAS tumour spheres	20.56	20.3	19.83	20.23
GAPDH	SAS	15.5	15.26	15.33	15.3633
	SAS tumour spheres	14.75	14.81	14.46	14.6733
Experiment 3
Gene	Sample Name	Replicate 1	Replicate 2	Replicate 3	Average Cq
SPTSSB	SAS	26.74	26.06	26.1	26.3
	SAS tumour spheres	20.11	19.63	19.96	19.9
CCL2	SAS	19.29	19.16	19.28	19.2433
	SAS tumour spheres	25.52	24.97	24.99	25.16
SOX2	SAS	33.67	33.82	33.73	33.74
	SAS tumour spheres	32.93	33.13	33.03	33.03
OCT4	SAS	32.35	32.52	32.72	32.53
	SAS tumour spheres	31.58	31.67	31.67	31.64
BACT	SAS	19.72	19.64	19.6	19.6533
	SAS tumour spheres	20.56	20.3	19.83	20.23
GAPDH	SAS	15.5	15.26	15.33	15.3633
	SAS tumour spheres	14.75	14.81	14.46	14.6733

## Sheet: SAS & H103
Data S4: Raw data of the Cq values of three independent real-time reverse transcription polymerase chain reactions (qPCR) for microarray assay validation
SAS & H103
DKK1 (50 ng/rxn)							MGST1 (200 ng/rxn)
Experimental No.	Sample Name	Replicate 1	Replicate 2	Replicate 3	Average Cq		Experimental No.	Sample Name	Replicate 1	Replicate 2	Replicate 3	Average Cq
1	SAS	18.14	17.92	18.04	18.0333		1	SAS	33.31	33.2	32.15	32.8867
1	H103	29.46	29.38	29.37	29.4033		1	H103	14.56	14.73	15.09	14.7933
2	SAS	17.48	17.51	17.46	17.4833		2	SAS	34.96	30.98	30.77	32.2367
2	H103	30.64	30.07	30.46	30.39		2	H103	14.85	15.06	14.73	14.88
3	SAS	17.81	17.37	17.51	17.5633		3	SAS	28.94	29.28	27.79	28.67
3	H103	30.9	30.38	30.56	30.6133		3	H103	14.05	14.16	14.23	14.1467
ACTB for DKK1							ACTB for MGST1
Experimental No.	Sample Name	Replicate 1	Replicate 2	Replicate 3	Average Cq		Experimental No.	Sample Name	Replicate 1	Replicate 2	Replicate 3	Average Cq
1	SAS	19.72	19.64	19.6	19.6533		1	SAS	14.93	15.28	15.01	15.0733
1	H103	18.78	18.55	18.97	18.7667		1	H103	14.75	14.91	14.59	14.75
2	SAS	18.32	18.16	17.7	18.06		2	SAS	14.37	14.67	14.78	14.6067
2	H103	19.54	19.61	19.56	19.57		2	H103	14.12	14.63	14.08	14.2767
3	SAS	18.84	18.38	18.91	18.71		3	SAS	13.8	13.74	13.99	13.8433
3	H103	18.32	18.41	18.26	18.33		3	H103	13.75	14.15	14.07	13.99
GAPDH for DKK1							GAPDH for MGST1
Experimental No.	Sample Name	Replicate 1	Replicate 2	Replicate 3	Average Cq		Experimental No.	Sample Name	Replicate 1	Replicate 2	Replicate 3	Average Cq
1	SAS	15.5	15.26	15.33	15.3633		1	SAS	11.94	11.89	10.32	11.3833
1	H103	14.87	14.59	15.31	14.9233		1	H103	11.26	11.44	9.76	10.82
2	SAS	14.54	14.46	15.08	14.6933		2	SAS	11.37	10.21	11.75	11.11
2	H103	15.09	15.18	15.19	15.1533		2	H103	11.43	9.63	7.27	9.44333
3	SAS	14.87	14.42	15.02	14.77		3	SAS	9.73	8.26	10	9.33
3	H103	14.83	14.82	15.09	14.9133		3	H103	11.36	10.99	11.83	11.3933
