# Supplementary material for: Author Correction: Mitochondrial DNA alterations may influence the cisplatin responsiveness of oral squamous cell carcinoma
Source: Sci Rep. 2021 Jul 5;11:14193. doi: 10.1038/s41598-021-93444-w (PMC8257572; doi:10.1038/s41598-021-93444-w)
Supplement: Supplementary file 3 — Dataset S6. [file 41598_2021_93444_MOESM7_ESM.xlsx]

## Sheet: MtDNA qPCR
Data S6: Raw data of the Cq values of three independent mtDNA gene-specific qPCR reactions
Experiment 1
Gene	Sample Name	Replicate 1	Replicate 2	Replicate 3	Average Cq
tRNALeu(UUR)	SAS	16.07	16.27	16.24	16.1933
	SAS tumour spheres	16.41	16.43	16.38	16.4067
	H103	16.24	16.34	16.22	16.2667
16S rRNA	SAS	16.32	16.35	16.65	16.44
	SAS tumour spheres	16.55	16.54	16.56	16.55
	H103	16.75	16.57	16.59	16.6367
β2M	SAS	25.46	25.28	25.12	25.2867
	SAS tumour spheres	25.25	25.3	25.13	25.2267
	H103	23.27	23.4	23.55	23.4067
Experiment 2
Gene	Sample Name	Replicate 1	Replicate 2	Replicate 3	Average Cq
tRNALeu(UUR)	SAS	15.91	16.15	16.15	16.07
	SAS tumour sphere	15.63	15.72	15.63	15.66
	H103	17.27	17.27	17.3	17.28
16S rRNA	SAS	16.4	16.64	16.32	16.4533
	SAS tumour spheres	16.03	16.11	16.03	16.0567
	H103	17.42	17.41	17.24	17.3567
β2M	SAS	25.6	26.07	25.83	25.8333
	SAS tumour spheres	24.6	24.82	25.06	24.8267
	H103	24.65	24.63	24.57	24.6167
Experiment 3
Gene	Sample Name	Replicate 1	Replicate 2	Replicate 3	Average Cq
tRNALeu(UUR)	SAS	16.09	16.15	16.13	16.1233
	SAS tumour spheres	16.48	16.5	16.43	16.47
	H103	17.02	17.13	17.12	17.09
16S rRNA	SAS	16.68	16.88	16.56	16.7067
	SAS tumour spheres	16.89	16.84	16.84	16.8567
	H103	17.4	17.48	17.36	17.4133
β2M	SAS	25.87	26.07	26.36	26.1
	SAS tumour spheres	25.86	25.99	25.97	25.94
	H103	23.93	24.13	24.08	24.0467
